# Supplementary material for: Improvement to ultrasonographical differential diagnosis of gastric lesions: The value of contrast enhanced sonography with gastric distention
Source: PLoS One. 2017 Aug 4;12(8):e0182332. doi: 10.1371/journal.pone.0182332 (PMC5544423; doi:10.1371/journal.pone.0182332)
Supplement: S1 Table — (XLSX) [file pone.0182332.s001.xlsx]

## Sheet: Sheet1
Patient list	Lesion Size(cm)	US results	DCUS results	Pathology results
1	4.2	malignant	malignant	adenocarcinoma
2	3.7	malignant	malignant	adenocarcinoma
3	2.5	malignant	malignant	adenocarcinoma
4	3.6	malignant	malignant	adenocarcinoma
5	2.7	benign	malignant	adenocarcinoma
6	1.9	malignant	malignant	adenocarcinoma
7	4.3	malignant	malignant	adenocarcinoma
8	4.1	malignant	malignant	adenocarcinoma
9	3.1	malignant	malignant	adenocarcinoma
10	3.6	malignant	malignant	adenocarcinoma
11	3.8	malignant	malignant	adenocarcinoma
12	3.1	malignant	malignant	adenocarcinoma
13	2.8	benign	malignant	adenocarcinoma
14	4.5	malignant	malignant	adenocarcinoma
15	2.9	malignant	malignant	adenocarcinoma
16	3.6	benign	malignant	adenocarcinoma
17	3.5	malignant	malignant	adenocarcinoma
18	2.7	malignant	malignant	adenocarcinoma
19	2.1	benign	benign	adenocarcinoma
20	2.5	benign	benign	adenocarcinoma
21	3.1	benign	malignant	adenocarcinoma
22	2.9	malignant	malignant	adenocarcinoma
	1.5	benign	benign	Polypoid adenoma
23	3.5	benign	malignant	adenocarcinoma
24	3.5	benign	malignant	signet ring carcinoma
25	2.1	malignant	malignant	signet ring carcinoma
26	4.7	malignant	malignant	signet ring carcinoma
27	3.9	malignant	malignant	signet ring carcinoma
28	2.6	benign	benign	neuroendocrin carcinoma
29	3.1	benign	malignant	neuroendocrin carcinoma
30	2.1	malignant	malignant	neuroendocrin carcinoma
31	4.3	benign	malignant	neuroendocrin carcinoma
32	3.4	malignant	malignant	neuroendocrin carcinoma
33	2.4	malignant	malignant	neuroendocrin carcinoma
34	3.6	malignant	malignant	GIST(Moderate risk)
35	3.1	malignant	malignant	GIST(High risk)
36	1.7	benign	malignant	GIST(low risk)
37	2.5	malignant	malignant	GIST(low risk)
38	2.6	malignant	malignant	GIST(Moderate risk)
39	1.9	malignant	malignant	GIST(low risk)
40	2.1	benign	malignant	GIST(low risk)
41	5.1	malignant	malignant	GIST(High risk)
42	3.3	malignant	malignant	GIST(High risk)
43	4.7	malignant	malignant	GIST(High risk)
44	1.6	benign	malignant	GIST(Moderate risk)
45	5	malignant	malignant	GIST(High risk)
46	3.7	malignant	malignant	GIST(low risk)
47	1.4	malignant	malignant	GIST(low risk)
48	3.9	malignant	malignant	GIST(low risk)
49	3	malignant	malignant	GIST(low risk)
50	2	benign	malignant	GIST(low risk)
51	3.5	malignant	malignant	GIST(High risk)
52	4.1	malignant	malignant	GIST(High risk)
53	2.2	malignant	malignant	GIST(High risk)
54	3.3	malignant	malignant	GIST(Moderate risk)
55	1.9	benign	malignant	GIST(low risk)
56	2.3	malignant	malignant	GIST(Moderate risk)
57	3.1	malignant	malignant	GIST(High risk)
58	1.7	benign	benign	GIST(low risk)
59	2.5	malignant	malignant	GIST(Moderate risk)
60	2.4	malignant	malignant	GIST(High risk)
61	1.9	malignant	malignant	GIST(low risk)
62	3.5	malignant	malignant	GIST(High risk)
63	2.4	malignant	malignant	GIST(low risk)
64	2.9	malignant	malignant	GIST(low risk)
65	2.8	malignant	malignant	GIST(low risk)
66	1.6	malignant	malignant	GIST(low risk)
67	2.8	malignant	malignant	GIST(low risk)
68	1.8	malignant	malignant	GIST(low risk)
69	3.9	malignant	malignant	GIST(High risk)
70	3.8	malignant	malignant	GIST(low risk)
71	4.7	malignant	malignant	GIST(low risk)
72	2.9	malignant	malignant	GIST(High risk)
73	1.7	benign	malignant	GIST(low risk)
74	1.8	benign	malignant	GIST(low risk)
75	1.9	malignant	malignant	GIST(low risk)
76	1.9	malignant	benign	Inflammatory mas
	1.8	benign	benign	Polypoid adenoma
77	3.1	malignant	benign	Inflammatory mas
78	5.1	benign	malignant	Inflammatory mas
79	3.7	malignant	benign	Inflammatory mas
80	4.3	malignant	benign	Inflammatory mas
81	4.8	malignant	benign	Inflammatory mas
82	1.7	benign	benign	Inflammatory mas
83	2.1	benign	benign	Inflammatory mas
84	1.9	benign	benign	Inflammatory mas
85	2.3	benign	benign	Inflammatory mas
86	1.8	benign	benign	Inflammatory mas
87	1	benign	benign	Polypoid adenoma
	0.7	benign	benign	Polypoid adenoma
88	1.2	benign	benign	Polypoid adenoma
89	1.6	benign	benign	Polypoid adenoma
90	1.2	malignant	malignant	Polypoid adenoma
91	1.5	benign	benign	Polypoid adenoma
92	2.7	malignant	malignant	Polypoid adenoma
93	3.5	malignant	malignant	Polypoid adenoma
94	1.1	benign	benign	Polypoid adenoma
95	1.3	benign	benign	Polypoid adenoma
96	1.3	benign	benign	Polypoid adenoma
97	2.3	malignant	malignant	Polypoid adenoma
98	1.3	benign	benign	Polypoid adenoma
	1.2	benign	benign	Polypoid adenoma
99	1	benign	benign	Polypoid adenoma
100	1.1	benign	benign	Polypoid adenoma
101	1.4	benign	benign	Polypoid adenoma
102	1.5	benign	benign	Polypoid adenoma
103	1.6	benign	benign	Polypoid adenoma
